# Supplementary material for: Accuracy and precision of consumer-level activity monitors for stroke detection during wheelchair propulsion and arm ergometry
Source: PLoS One. 2018 Feb 14;13(2):e0191556. doi: 10.1371/journal.pone.0191556 (PMC5812573; doi:10.1371/journal.pone.0191556)
Supplement: S1 Dataset — (XLSX) [file pone.0191556.s001.xlsx]

## Sheet: Treadmill
Subject Number	1
Frequency	30 for 3 mins			45 for 3 mins			60 for 3 mins			Mixed for 2 mins
Trial 1	Garmin	Fitbit	Jawbone	Garmin	Fitbit	Jawbone	Garmin	Fitbit	Jawbone	Garmin	Fitbit	Jawbone
Start	254	272	258	3316	4262	338	3806	4797	897	3551	4567	626
End	305	333	336	3536	4539	607	4156	5115	1265	3698	4672	751
Difference	51	61	78	220	277	269	350	318	368	147	105	125
Trial 2	Garmin	Fitbit	Jawbone	Garmin	Fitbit	Jawbone	Garmin	Fitbit	Jawbone	Garmin	Fitbit	Jawbone
Start	305	333	336	4169	5199	1278	4387	5465	1556	3698	4672	751
End	323	395	374	4387	5465	1556	4730	5784	1916	3806	4797	897
Difference	18	62	38	218	266	278	343	319	360	108	125	146
Trial 3	Garmin	Fitbit	Jawbone	Garmin	Fitbit	Jawbone	Garmin	Fitbit	Jawbone	Garmin	Fitbit	Jawbone
Start	4156	5115	1256	5250	6226	2439	4730	5784	1916	5103	6099	2270
End	4169	5199	1278	5385	6509	2760	5103	6099	2270	5250	6226	2439
Difference	13	84	22	135	283	321	373	315	354	147	127	169
Subject Number	2
Frequency	30 for 3 mins			45 for 3 mins			60 for 3 mins			Mixed for 2 mins
Trial 1	Garmin	Fitbit	Jawbone	Garmin	Fitbit	Jawbone	Garmin	Fitbit	Jawbone	Garmin	Fitbit	Jawbone
Start	4188	1804	767	4632	2693	1743	4258	1979	951	4715	2958	2015
End	4258	1979	951	4715	2958	2015	4611	2320	1310	4866	3129	2212
Difference	70	175	184	83	265	272	353	341	359	151	171	197
Trial 2	Garmin	Fitbit	Jawbone	Garmin	Fitbit	Jawbone	Garmin	Fitbit	Jawbone	Garmin	Fitbit	Jawbone
Start	4611	2320	1310	5400	3661	2756	5039	3312	2394	4866	3129	2212
End	4632	2486	1466	5437	3928	3024	5400	3661	2756	5039	3312	2394
Difference	21	166	156	37	267	268	361	349	362	173	183	182
Trial 3	Garmin	Fitbit	Jawbone	Garmin	Fitbit	Jawbone	Garmin	Fitbit	Jawbone	Garmin	Fitbit	Jawbone
Start	4632	2486	1466	5437	3928	3024	5661	4394	3511	5523	4215	3354
End	4632	2693	1743	5523	4194	3321	6006	4742	3871	5661	4394	3511
Difference	0	207	277	86	266	297	345	348	360	138	179	157
Subject Number	3
Frequency	30 for 3 mins			45 for 3 mins			60 for 3 mins			Mixed for 2 mins
Trial 1	Garmin	Fitbit	Jawbone	Garmin	Fitbit	Jawbone	Garmin	Fitbit	Jawbone	Garmin	Fitbit	Jawbone
Start	1851	1955	582	2103	2160	718	1488	1594	221	1257	1394	37
End	2103	2160	718	2374	2458	1004	1851	1955	582	1488	1594	221
Difference	252	205	136	271	298	286	363	361	361	231	200	184
Trial 2	Garmin	Fitbit	Jawbone	Garmin	Fitbit	Jawbone	Garmin	Fitbit	Jawbone	Garmin	Fitbit	Jawbone
Start	2374	2458	1004	3457	3435	1787	3096	3077	1426	2618	2695	1071
End	2618	2695	1071	3726	3706	2074	3457	3435	1787	2871	2885	1239
Difference	244	237	67	269	271	287	361	358	361	253	190	168
Trial 3	Garmin	Fitbit	Jawbone	Garmin	Fitbit	Jawbone	Garmin	Fitbit	Jawbone	Garmin	Fitbit	Jawbone
Start	3726	3706	2074	4019	3948	2119	4317	4257	2419	2871	2885	1239
End	4019	3948	2119	4317	4257	2419	4676	4616	2782	3096	3077	1426
Difference	293	242	45	298	309	300	359	359	363	225	192	187
Subject Number	4
Frequency	30 for 3 mins			45 for 3 mins			60 for 3 mins			Mixed for 2 mins
Trial 1	Garmin	Fitbit	Jawbone	Garmin	Fitbit	Jawbone	Garmin	Fitbit	Jawbone	Garmin	Fitbit	Jawbone
Start	3847	1006	4068	3639	686	3702	4278	1425	4617	3989	1148	4295
End	3858	1028	4149	3833	962	4049	4591	1710	4980	4146	1260	4414
Difference	11	22	81	194	276	347	313	285	363	157	112	119
Trial 2	Garmin	Fitbit	Jawbone	Garmin	Fitbit	Jawbone	Garmin	Fitbit	Jawbone	Garmin	Fitbit	Jawbone
Start	4278	1425	4603	4591	1710	5006	4702	1879	5293	4159	1295	4456
End	4278	1425	4617	4702	1879	5293	5044	2184	5650	4278	1425	4603
Difference	0	0	14	111	169	287	342	305	357	119	130	147
Trial 3	Garmin	Fitbit	Jawbone	Garmin	Fitbit	Jawbone	Garmin	Fitbit	Jawbone	Garmin	Fitbit	Jawbone
Start	4591	1710	4980	361	508	414	5044	2184	5650	334	367	270
End	4591	1710	5006	492	737	697	5497	2534	5997	361	508	414
Difference	0	0	26	131	229	283	453	350	347	27	141	144
Subject Number	5
Frequency	30 for 3 mins			45 for 3 mins			60 for 3 mins			Mixed for 2 mins
Trial 1	Garmin	Fitbit	Jawbone	Garmin	Fitbit	Jawbone	Garmin	Fitbit	Jawbone	Garmin	Fitbit	Jawbone
Start	5829	2885	6359	5598	2603	6094	6260	3417	7108	5829	2957	6426
End	5829	2957	6426	5829	2885	6359	6685	3778	7469	6022	3107	6598
Difference	0	72	67	231	282	265	425	361	361	193	150	172
Trial 2	Garmin	Fitbit	Jawbone	Garmin	Fitbit	Jawbone	Garmin	Fitbit	Jawbone	Garmin	Fitbit	Jawbone
Start	6207	3266	6796	6685	4024	7793	6974	4376	8178	6022	3107	6598
End	6260	3417	7108	6974	4376	8178	7433	4736	8576	6207	3266	6796
Difference	53	151	312	289	352	385	459	360	398	185	159	198
Trial 3	Garmin	Fitbit	Jawbone	Garmin	Fitbit	Jawbone	Garmin	Fitbit	Jawbone	Garmin	Fitbit	Jawbone
Start	6685	3778	7469	8007	5287	9178	7433	4736	8576	7781	5082	8973
End	6685	4024	7793	8289	5577	9552	7781	5082	8973	8007	5287	9178
Difference	0	246	324	282	290	374	348	346	397	226	205	205
Subject Number	6
Frequency	30 for 3 mins			45 for 3 mins			60 for 3 mins			Mixed for 2 mins
Trial 1	Garmin	Fitbit	Jawbone	Garmin	Fitbit	Jawbone	Garmin	Fitbit	Jawbone	Garmin	Fitbit	Jawbone
Start	1755	833	1415	1531	471	1026	3308	2342	2933	1341	279	809
End	2089	1145	1679	1755	833	1415	3675	2715	3289	1531	471	1026
Difference	334	312	264	224	362	389	367	373	356	190	192	217
Trial 2	Garmin	Fitbit	Jawbone	Garmin	Fitbit	Jawbone	Garmin	Fitbit	Jawbone	Garmin	Fitbit	Jawbone
Start	3675	2715	3289	2309	1364	1927	4239	3368	3869	2089	1145	1679
End	3959	3026	3600	2582	1726	2312	4594	3727	4234	2309	1364	1927
Difference	284	311	311	273	362	385	355	359	365	220	219	248
Trial 3	Garmin	Fitbit	Jawbone	Garmin	Fitbit	Jawbone	Garmin	Fitbit	Jawbone	Garmin	Fitbit	Jawbone
Start	3959	3026	3600	2582	1726	2312	4594	3727	4234	3025	2107	2702
End	4239	3368	3869	3025	2107	2702	4949	4087	4601	3308	2342	2933
Difference	280	342	269	443	381	390	355	360	367	283	235	231
Subject Number	7
Frequency	30 for 3 mins			45 for 3 mins			60 for 3 mins			Mixed for 2 mins
Trial 1	Garmin	Fitbit	Jawbone	Garmin	Fitbit	Jawbone	Garmin	Fitbit	Jawbone	Garmin	Fitbit	Jawbone
Start	630	599	570	918	835	834	1976	1900	1928	426	402	398
End	918	835	834	1188	1138	1186	2335	2257	2289	630	599	570
Difference	288	236	264	270	303	352	359	357	361	204	197	172
Trial 2	Garmin	Fitbit	Jawbone	Garmin	Fitbit	Jawbone	Garmin	Fitbit	Jawbone	Garmin	Fitbit	Jawbone
Start	1188	1138	1186	1484	1399	1459	2604	2531	2628	2963	2891	2986
End	1484	1399	1459	1746	1674	1751	2963	2891	2986	3199	3086	3170
Difference	296	261	273	262	275	292	359	360	358	236	195	184
Trial 3	Garmin	Fitbit	Jawbone	Garmin	Fitbit	Jawbone	Garmin	Fitbit	Jawbone	Garmin	Fitbit	Jawbone
Start	1746	1674	1751	2335	2257	2289	3199	3086	3170	3556	3447	3532
End	1976	1900	1928	2604	2531	2628	3556	3447	3532	3714	3643	3676
Difference	230	226	177	269	274	339	357	361	362	158	196	144
Subject Number	8
Frequency	30 for 3 mins			45 for 3 mins			60 for 3 mins			Mixed for 2 mins
Trial 1	Garmin	Fitbit	Jawbone	Garmin	Fitbit	Jawbone	Garmin	Fitbit	Jawbone	Garmin	Fitbit	Jawbone
Start	777	781	770	420	463	450	2096	2205	2005	272	301	306
End	840	1064	842	777	781	770	2449	2565	2362	420	463	450
Difference	63	283	72	357	318	320	353	360	357	148	162	144
Trial 2	Garmin	Fitbit	Jawbone	Garmin	Fitbit	Jawbone	Garmin	Fitbit	Jawbone	Garmin	Fitbit	Jawbone
Start	2449	2565	2362	1224	1415	1259	2746	3156	2597	840	1064	842
End	2625	2867	2557	1528	1707	1545	3103	3511	2954	1015	1266	1087
Difference	176	302	195	304	292	286	357	355	357	175	202	245
Trial 3	Garmin	Fitbit	Jawbone	Garmin	Fitbit	Jawbone	Garmin	Fitbit	Jawbone	Garmin	Fitbit	Jawbone
Start	2625	2867	2557	1528	1707	1545	3103	3511	2954	1916	2011	1818
End	2746	3156	2597	1916	2011	1818	3454	3867	3314	2096	2205	2005
Difference	121	289	40	388	304	273	351	356	360	180	194	187
Subject Number	9
Frequency	30 for 3 mins			45 for 3 mins			60 for 3 mins			Mixed for 2 mins
Trial 1	Garmin	Fitbit	Jawbone	Garmin	Fitbit	Jawbone	Garmin	Fitbit	Jawbone	Garmin	Fitbit	Jawbone
Start	347	301	387	703	601	667	1501	1429	1637	1305	1236	1432
End	703	601	667	1046	910	1046	1842	1778	1991	1501	1429	1637
Difference	356	300	280	343	309	379	341	349	354	196	193	205
Trial 2	Garmin	Fitbit	Jawbone	Garmin	Fitbit	Jawbone	Garmin	Fitbit	Jawbone	Garmin	Fitbit	Jawbone
Start	2197	2143	2364	1046	910	1046	1842	1778	1991	3175	3293	3583
End	2365	2372	2556	1305	1236	1432	2197	2143	2364	3335	3488	3758
Difference	168	229	192	259	326	386	355	365	373	160	195	175
Trial 3	Garmin	Fitbit	Jawbone	Garmin	Fitbit	Jawbone	Garmin	Fitbit	Jawbone	Garmin	Fitbit	Jawbone
Start	2365	2372	2556	2599	2599	2876	2820	2929	3214	3335	3488	3758
End	2599	2599	2876	2820	2929	3214	3175	3293	3583	3506	3692	3960
Difference	234	227	320	221	330	338	355	364	369	171	204	202
Subject Number	10
Frequency	30 for 3 mins			45 for 3 mins			60 for 3 mins			Mixed for 2 mins
Trial 1	Garmin	Fitbit	Jawbone	Garmin	Fitbit	Jawbone	Garmin	Fitbit	Jawbone	Garmin	Fitbit	Jawbone
Start	4632	5473	5317	3721	4475	4253	3896	4755	4573	3620	4315	4138
End	4644	5602	5325	3896	4755	4573	4265	5117	4959	3721	4475	4253
Difference	12	129	8	175	280	320	369	362	386	101	160	115
Trial 2	Garmin	Fitbit	Jawbone	Garmin	Fitbit	Jawbone	Garmin	Fitbit	Jawbone	Garmin	Fitbit	Jawbone
Start	4644	5602	5325	4733	5755	5374	4265	5117	4959	4862	6024	5656
End	4733	5755	5374	4862	6024	5656	4632	5473	5317	5064	6199	5814
Difference	89	153	49	129	269	282	367	356	358	202	175	158
Trial 3	Garmin	Fitbit	Jawbone	Garmin	Fitbit	Jawbone	Garmin	Fitbit	Jawbone	Garmin	Fitbit	Jawbone
Start	5313	6585	6001	5579	7034	6291	5785	7307	6570	5064	6199	5814
End	5323	6764	6022	5785	7307	6570	6132	7651	6923	5255	6392	5987
Difference	10	179	21	206	273	279	347	344	353	191	193	173
Subject Number	11
Frequency	30 for 3 mins			45 for 3 mins			60 for 3 mins			Mixed for 2 mins
Trial 1	Garmin	Fitbit	Jawbone	Garmin	Fitbit	Jawbone	Garmin	Fitbit	Jawbone	Garmin	Fitbit	Jawbone
Start	3651	3740	3649	2486	2775	2412	2125	2463	2052	2734	3014	2668
End	3651	3922	3649	2734	3014	2668	2486	2775	2412	2875	3103	2799
Difference	0	182	0	248	239	256	361	312	360	141	89	131
Trial 2	Garmin	Fitbit	Jawbone	Garmin	Fitbit	Jawbone	Garmin	Fitbit	Jawbone	Garmin	Fitbit	Jawbone
Start	4259	4554	4263	3308	3501	3249	2875	3103	2799	3128	3403	3155
End	4259	4554	4263	3567	3638	3512	3128	3403	3155	3308	3501	3249
Difference	0	0	0	259	137	263	253	300	356	180	98	94
Trial 3	Garmin	Fitbit	Jawbone	Garmin	Fitbit	Jawbone	Garmin	Fitbit	Jawbone	Garmin	Fitbit	Jawbone
Start	4259	4554	4263	3651	3922	3649	3904	4231	3918	3567	3638	3512
End	4259	4735	4263	3904	4231	3918	4259	4554	4263	3651	3740	3649
Difference	0	181	0	253	309	269	355	323	345	84	102	137
Subject Number	12
Frequency	30 for 3 mins			45 for 3 mins			60 for 3 mins			Mixed for 2 mins
Trial 1	Garmin	Fitbit	Jawbone	Garmin	Fitbit	Jawbone	Garmin	Fitbit	Jawbone	Garmin	Fitbit	Jawbone
Start	2808	1761	2629	2196	1121	2054	2821	2057	2647	2941	2374	3004
End	2808	1952	2647	2592	1418	2337	2941	2374	3004	3019	2499	3141
Difference	0	191	18	396	297	283	120	317	357	78	125	137
Trial 2	Garmin	Fitbit	Jawbone	Garmin	Fitbit	Jawbone	Garmin	Fitbit	Jawbone	Garmin	Fitbit	Jawbone
Start	2808	1952	2647	2592	1418	2337	3019	2499	3141	3492	3013	3633
End	2821	2057	2647	2785	1726	2595	3358	2837	3498	3651	3157	3783
Difference	13	105	0	193	308	258	339	338	357	159	144	150
Trial 3	Garmin	Fitbit	Jawbone	Garmin	Fitbit	Jawbone	Garmin	Fitbit	Jawbone	Garmin	Fitbit	Jawbone
Start	4121	3644	4272	4156	3797	4337	3786	3311	3916	3651	3157	3783
End	4156	3797	4337	4279	4107	4608	4121	3644	4272	3786	3311	3916
Difference	35	153	65	123	310	271	335	333	356	135	154	133
Subject Number	13
Frequency	30 for 3 mins			45 for 3 mins			60 for 3 mins			Mixed for 2 mins
Trial 1	Garmin	Fitbit	Jawbone	Garmin	Fitbit	Jawbone	Garmin	Fitbit	Jawbone	Garmin	Fitbit	Jawbone
Start	7627	7486	7901	5691	5694	6067	5996	5936	6301	7061	7021	7364
End	7684	7537	7901	5996	5936	6301	6402	6348	6708	7249	7157	7522
Difference	57	51	0	305	242	234	406	412	407	188	136	158
Trial 2	Garmin	Fitbit	Jawbone	Garmin	Fitbit	Jawbone	Garmin	Fitbit	Jawbone	Garmin	Fitbit	Jawbone
Start	8118	8001	8367	6885	6728	7079	6402	6348	6708	7933	7822	8201
End	8156	8230	8402	7061	7021	7364	6885	6728	7079	8118	8001	8367
Difference	38	229	35	176	293	285	483	380	371	185	179	166
Trial 3	Garmin	Fitbit	Jawbone	Garmin	Fitbit	Jawbone	Garmin	Fitbit	Jawbone	Garmin	Fitbit	Jawbone
Start	8156	8230	8402	7684	7537	7901	7249	7157	7522	8171	8445	8402
End	8171	8445	8402	7933	7822	8201	7627	7486	7901	8361	8624	8576
Difference	15	215	0	249	285	300	378	329	379	190	179	174
Subject Number	14
Frequency	30 for 3 mins			45 for 3 mins			60 for 3 mins			Mixed for 2 mins
Trial 1	Garmin	Fitbit	Jawbone	Garmin	Fitbit	Jawbone	Garmin	Fitbit	Jawbone	Garmin	Fitbit	Jawbone
Start	1559	2345	2173	1277	2084	1916	764	1370	1187	1106	1762	1571
End	1633	2387	2185	1559	2345	2173	1106	1762	1571	1193	1869	1679
Difference	74	42	12	282	261	257	342	392	384	87	107	108
Trial 2	Garmin	Fitbit	Jawbone	Garmin	Fitbit	Jawbone	Garmin	Fitbit	Jawbone	Garmin	Fitbit	Jawbone
Start	1956	2725	2543	2088	2798	2543	1633	2387	2185	1193	1869	1679
End	2088	2798	2543	2375	3061	2787	1956	2725	2543	1224	1977	1800
Difference	132	73	0	287	263	244	323	338	358	31	108	121
Trial 3	Garmin	Fitbit	Jawbone	Garmin	Fitbit	Jawbone	Garmin	Fitbit	Jawbone	Garmin	Fitbit	Jawbone
Start	2932	3724	3410	2685	3413	3147	2375	3061	2787	1224	1977	1800
End	2990	3795	3418	2932	3724	3410	2685	3413	3147	1277	2084	1916
Difference	58	71	8	247	311	263	310	352	360	53	107	116
Subject Number	15
Frequency	30 for 3 mins			45 for 3 mins			60 for 3 mins			Mixed for 2 mins
Trial 1	Garmin	Fitbit	Jawbone	Garmin	Fitbit	Jawbone	Garmin	Fitbit	Jawbone	Garmin	Fitbit	Jawbone
Start	957	1373	1280	1523	1947	1679	1193	1642	1280	1794	2240	1911
End	1193	1642	1280	1794	2240	1911	1523	1947	1679	1980	2433	2062
Difference	236	269	0	271	293	232	330	305	399	186	193	151
Trial 2	Garmin	Fitbit	Jawbone	Garmin	Fitbit	Jawbone	Garmin	Fitbit	Jawbone	Garmin	Fitbit	Jawbone
Start	3311	3801	3434	2779	3248	2905	1980	2433	2062	2297	2750	2422
End	3372	4060	3434	3044	3532	3173	2297	2750	2422	2438	2923	2531
Difference	61	259	0	265	284	268	317	317	360	141	173	109
Trial 3	Garmin	Fitbit	Jawbone	Garmin	Fitbit	Jawbone	Garmin	Fitbit	Jawbone	Garmin	Fitbit	Jawbone
Start	3372	4060	3434	3044	3532	3173	2438	2923	2531
End	3480	4318	3451	3311	3801	3434	2779	3248	2905
Difference	108	258	17	267	269	261	341	325	374	0	0	0
Subject Number	16
Frequency	30 for 3 mins			45 for 3 mins			60 for 3 mins			Mixed for 2 mins
Trial 1	Garmin	Fitbit	Jawbone	Garmin	Fitbit	Jawbone	Garmin	Fitbit	Jawbone	Garmin	Fitbit	Jawbone
Start	907	977	870	339	366	327	1241	1632	1202	231	253	193
End	938	1053	882	629	686	597	1626	1953	1561	339	366	327
Difference	31	76	12	290	320	270	385	321	359	108	113	134
Trial 2	Garmin	Fitbit	Jawbone	Garmin	Fitbit	Jawbone	Garmin	Fitbit	Jawbone	Garmin	Fitbit	Jawbone
Start	938	1053	882	629	686	597	1970	2243	1898	1626	1953	1561
End	991	1241	915	907	977	870	2331	2576	2259	1788	2088	1740
Difference	53	188	33	278	291	273	361	333	361	162	135	179
Trial 3	Garmin	Fitbit	Jawbone	Garmin	Fitbit	Jawbone	Garmin	Fitbit	Jawbone	Garmin	Fitbit	Jawbone
Start	1232	1557	1183	991	1241	915	2331	2576	2259	1788	2088	1740
End	1241	1632	1202	1232	1557	1183	2692	2908	2611	1970	2243	1898
Difference	9	75	19	241	316	268	361	332	352	182	155	158
Subject Number	17
Frequency	30 for 3 mins			45 for 3 mins			60 for 3 mins			Mixed for 2 mins
Trial 1	Garmin	Fitbit	Jawbone	Garmin	Fitbit	Jawbone	Garmin	Fitbit	Jawbone	Garmin	Fitbit	Jawbone
Start	3117	3476	3370	1143	1554	1416	1546	1929	1820	2553	2930	2820
End	3153	3662	3370	1546	1929	1820	1933	2298	2187	2760	3122	3009
Difference	36	186	0	403	375	404	387	369	367	207	192	189
Trial 2	Garmin	Fitbit	Jawbone	Garmin	Fitbit	Jawbone	Garmin	Fitbit	Jawbone	Garmin	Fitbit	Jawbone
Start	3846	4360	3950	2292	2654	2547	1933	2298	2187	3416	3956	3647
End	3901	4568	3950	2553	2930	2820	2292	2654	2547	3623	4157	3777
Difference	55	208	0	261	276	273	359	356	360	207	201	130
Trial 3	Garmin	Fitbit	Jawbone	Garmin	Fitbit	Jawbone	Garmin	Fitbit	Jawbone	Garmin	Fitbit	Jawbone
Start	3901	4568	3950	3153	3662	3370	2760	3122	3009	3623	4157	3777
End	3997	4806	4024	3416	3956	3647	3117	3476	3370	3846	4360	3950
Difference	96	238	74	263	294	277	357	354	361	223	203	173
Subject Number	18
Frequency	30 for 3 mins			45 for 3 mins			60 for 3 mins			Mixed for 2 mins
Trial 1	Garmin	Fitbit	Jawbone	Garmin	Fitbit	Jawbone	Garmin	Fitbit	Jawbone	Garmin	Fitbit	Jawbone
Start	4525	5517	4633	4377	5294	4365	4553	5546	4633	4245	5141	4246
End	4553	5546	4633	4525	5517	4633	4920	5846	4984	4377	5294	4365
Difference	28	29	0	148	223	268	367	300	351	132	153	119
Trial 2	Garmin	Fitbit	Jawbone	Garmin	Fitbit	Jawbone	Garmin	Fitbit	Jawbone	Garmin	Fitbit	Jawbone
Start	5079	5973	5118	5079	5987	5132	5441	6356	5537	4920	5846	4984
End	5079	5987	5132	5265	6214	5408	5800	6723	5891	5079	5973	5118
Difference	0	14	14	186	227	276	359	367	354	159	127	134
Trial 3	Garmin	Fitbit	Jawbone	Garmin	Fitbit	Jawbone	Garmin	Fitbit	Jawbone	Garmin	Fitbit	Jawbone
Start	5430	6348	5537	6155	7063	6261	5800	6723	5891	5265	6214	5408
End	5441	6356	5537	6410	7315	6534	6155	7063	6261	5430	6348	5537
Difference	11	8	0	255	252	273	355	340	370	165	134	129
Subject Number	19
Frequency	30 for 3 mins			45 for 3 mins			60 for 3 mins			Mixed for 2 mins
Trial 1	Garmin	Fitbit	Jawbone	Garmin	Fitbit	Jawbone	Garmin	Fitbit	Jawbone	Garmin	Fitbit	Jawbone
Start	1628	1881	2010	209	90	208	276	347	488	1130	1346	1483
End	1669	2081	2010	276	347	488	647	705	861	1273	1522	1650
Difference	41	200	0	67	257	280	371	358	373	143	176	167
Trial 2	Garmin	Fitbit	Jawbone	Garmin	Fitbit	Jawbone	Garmin	Fitbit	Jawbone	Garmin	Fitbit	Jawbone
Start	2215	2731	2585	1016	1070	1224	647	705	861	1921	2353	2287
End	2215	2941	2597	1130	1346	1483	1016	1070	1224	2057	2542	2435
Difference	0	210	12	114	276	259	369	365	363	136	189	148
Trial 3	Garmin	Fitbit	Jawbone	Garmin	Fitbit	Jawbone	Garmin	Fitbit	Jawbone	Garmin	Fitbit	Jawbone
Start	2215	2941	2597	1669	2081	2010	1273	1522	1650	2057	2542	2435
End	2339	3177	2621	1921	2353	2287	1628	1881	2010	2215	2731	2585
Difference	124	236	24	252	272	277	355	359	360	158	189	150
Subject Number	20
Frequency	30 for 3 mins			45 for 3 mins			60 for 3 mins			Mixed for 2 mins
Trial 1	Garmin	Fitbit	Jawbone	Garmin	Fitbit	Jawbone	Garmin	Fitbit	Jawbone	Garmin	Fitbit	Jawbone
Start	5749	7051	6436	3542	4717	4079	4090	5264	4633	3361	4517	3909
End	5977	7316	6620	3813	4988	4362	4455	5626	5005	3542	4717	4079
Difference	228	265	184	271	271	283	365	362	372	181	200	170
Trial 2	Garmin	Fitbit	Jawbone	Garmin	Fitbit	Jawbone	Garmin	Fitbit	Jawbone	Garmin	Fitbit	Jawbone
Start	5977	7316	6620	3813	4988	4362	4807	6041	5401	4455	5626	5005
End	5977	7551	6705	4090	5264	4633	5164	6396	5762	4621	5833	5176
Difference	0	235	85	277	276	271	357	355	361	166	207	171
Trial 3	Garmin	Fitbit	Jawbone	Garmin	Fitbit	Jawbone	Garmin	Fitbit	Jawbone	Garmin	Fitbit	Jawbone
Start	5977	7551	6705	5164	6396	5762	5406	6683	6056	4621	5833	5176
End	6010	7789	6865	5406	6683	6056	5749	7051	6436	4807	6041	5401
Difference	33	238	160	242	287	294	343	368	380	186	208	225
Subject Number	21
Frequency	30 for 3 mins			45 for 3 mins			60 for 3 mins			Mixed for 2 mins
Trial 1	Garmin	Fitbit	Jawbone	Garmin	Fitbit	Jawbone	Garmin	Fitbit	Jawbone	Garmin	Fitbit	Jawbone
Start	6798	8649	7706	6901	8702	7727	7667	9517	8548	8738	10513	9619
End	6836	8695	7727	7118	8981	7994	8030	9851	8906	8916	10647	9753
Difference	38	46	21	217	279	267	363	334	358	178	134	134
Trial 2	Garmin	Fitbit	Jawbone	Garmin	Fitbit	Jawbone	Garmin	Fitbit	Jawbone	Garmin	Fitbit	Jawbone
Start	6836	8695	7727	7118	8981	7994	8030	9851	8906	8916	10647	9753
End	6876	8702	7727	7372	9251	8269	8375	10186	9261	9067	10811	9891
Difference	40	7	0	254	270	275	345	335	355	151	164	138
Trial 3	Garmin	Fitbit	Jawbone	Garmin	Fitbit	Jawbone	Garmin	Fitbit	Jawbone	Garmin	Fitbit	Jawbone
Start	6876	8702	7727	7372	9251	8269	8375	10186	9261	9067	10811	9891
End	6901	8702	7727	7667	9517	8548	8738	10513	9619	9224	11000	10063
Difference	25	0	0	295	266	279	363	327	358	157	189	172
Subject Number	22
Frequency	30 for 3 mins			45 for 3 mins			60 for 3 mins			Mixed for 2 mins
Trial 1	Garmin	Fitbit	Jawbone	Garmin	Fitbit	Jawbone	Garmin	Fitbit	Jawbone	Garmin	Fitbit	Jawbone
Start	2134	2725	2790	1857	1740	1823	789	789	709	2277	3333	3250
End	2159	2877	2790	1956	2072	2110	1097	1073	1072	2379	3482	3386
Difference	25	152	0	99	332	287	308	284	363	102	149	136
Trial 2	Garmin	Fitbit	Jawbone	Garmin	Fitbit	Jawbone	Garmin	Fitbit	Jawbone	Garmin	Fitbit	Jawbone
Start	2159	2877	2790	1956	2072	2110	1097	1073	1072	2379	3482	3386
End	2249	3136	3041	1978	2372	2401	1406	1383	1437	2513	3637	3564
Difference	90	259	251	22	300	291	309	310	365	134	155	178
Trial 3	Garmin	Fitbit	Jawbone	Garmin	Fitbit	Jawbone	Garmin	Fitbit	Jawbone	Garmin	Fitbit	Jawbone
Start	2249	3136	3041	1978	2372	2401	1406	1383	1437	2513	3637	3564
End	2277	3333	3250	2134	2725	2790	1857	1740	1823	2597	3833	3762
Difference	28	197	209	156	353	389	451	357	386	84	196	198
Subject Number	23
Frequency	30 for 3 mins			45 for 3 mins			60 for 3 mins			Mixed for 2 mins
Trial 1	Garmin	Fitbit	Jawbone	Garmin	Fitbit	Jawbone	Garmin	Fitbit	Jawbone	Garmin	Fitbit	Jawbone
Start	940	935	1028	1750	1504	1567	2511	2227	2418	1364	1149	1111
End	1014	1028	1092	1969	1732	1841	2870	2586	2782	1458	1262	1249
Difference	74	93	64	219	228	274	359	359	364	94	113	138
Trial 2	Garmin	Fitbit	Jawbone	Garmin	Fitbit	Jawbone	Garmin	Fitbit	Jawbone	Garmin	Fitbit	Jawbone
Start	1014	1028	1092	1969	1732	1841	2870	2586	2782	1458	1262	1249
End	1094	1028	1092	2222	1952	2128	3231	2943	3148	1585	1377	1417
Difference	80	0	0	253	220	287	361	357	366	127	115	168
Trial 3	Garmin	Fitbit	Jawbone	Garmin	Fitbit	Jawbone	Garmin	Fitbit	Jawbone	Garmin	Fitbit	Jawbone
Start	1094	1028	1092	2222	1952	2128	3231	2943	3148	1585	1377	1417
End	1364	1149	1111	2511	2227	2418	3596	3296	3511	1750	1504	1567
Difference	270	121	19	289	275	290	365	353	363	165	127	150
Subject Number	24
Frequency	30 for 3 mins			45 for 3 mins			60 for 3 mins			Mixed for 2 mins
Trial 1	Garmin	Fitbit	Jawbone	Garmin	Fitbit	Jawbone	Garmin	Fitbit	Jawbone	Garmin	Fitbit	Jawbone
Start	1414	1723	2010	705	831	846	2323	2975	3390	1792	2398	2772
End	1414	1929	2189	793	1118	1228	2676	3331	3791	1956	2585	2981
Difference	0	206	179	88	287	382	353	356	401	164	187	209
Trial 2	Garmin	Fitbit	Jawbone	Garmin	Fitbit	Jawbone	Garmin	Fitbit	Jawbone	Garmin	Fitbit	Jawbone
Start	1414	1929	2189	793	1118	1228	2676	3331	3791	1956	2585	2981
End	1518	2170	2482	1104	1416	1627	3035	3693	4183	2145	2779	3160
Difference	104	241	293	311	298	399	359	362	392	189	194	179
Trial 3	Garmin	Fitbit	Jawbone	Garmin	Fitbit	Jawbone	Garmin	Fitbit	Jawbone	Garmin	Fitbit	Jawbone
Start	1518	2170	2482	1104	1416	1627	3035	3693	4183	2145	2779	3160
End	1792	2398	2772	1414	1723	2010	3386	4045	4568	2323	2975	3390
Difference	274	228	290	310	307	383	351	352	385	178	196	230
Subject Number	25
Frequency	30 for 3 mins			45 for 3 mins			60 for 3 mins			Mixed for 2 mins
Trial 1	Garmin	Fitbit	Jawbone	Garmin	Fitbit	Jawbone	Garmin	Fitbit	Jawbone	Garmin	Fitbit	Jawbone
Start	1299	1396	1339	1938	2239	2190	2688	3208	3182	734	800	715
End	1529	1673	1580	2121	2572	2553	3071	3588	3571	928	972	925
Difference	230	277	241	183	333	363	383	380	389	194	172	210
Trial 2	Garmin	Fitbit	Jawbone	Garmin	Fitbit	Jawbone	Garmin	Fitbit	Jawbone	Garmin	Fitbit	Jawbone
Start	1529	1673	1580	2121	2572	2553	3071	3588	3571	928	972	925
End	1763	1952	1861	2484	2908	2874	3446	3960	3949	1097	1185	1130
Difference	234	279	281	363	336	321	375	372	378	169	213	205
Trial 3	Garmin	Fitbit	Jawbone	Garmin	Fitbit	Jawbone	Garmin	Fitbit	Jawbone	Garmin	Fitbit	Jawbone
Start	1763	1952	1861	2484	2908	2874	3446	3960	3949	1097	1185	1130
End	1938	2239	2190	2688	3208	3182	3811	4319	4311	1299	1396	1339
Difference	175	287	329	204	300	308	365	359	362	202	211	209
Subject Number	26
Frequency	30 for 3 mins			45 for 3 mins			60 for 3 mins			Mixed for 2 mins
Trial 1	Garmin	Fitbit	Jawbone	Garmin	Fitbit	Jawbone	Garmin	Fitbit	Jawbone	Garmin	Fitbit	Jawbone
Start	3356	3788	3422	952	1152	980	1730	2008	1834	2854	3182	2939
End	3403	3969	3422	1216	1429	1268	2115	2386	2216	3001	3356	3080
Difference	47	181	0	264	277	288	385	378	382	147	174	141
Trial 2	Garmin	Fitbit	Jawbone	Garmin	Fitbit	Jawbone	Garmin	Fitbit	Jawbone	Garmin	Fitbit	Jawbone
Start	3403	3969	3422	1216	1429	1268	2115	2386	2216	3001	3356	3080
End	3419	4101	3422	1427	1714	1550	2483	2781	2572	3182	3587	3271
Difference	16	132	0	211	285	282	368	395	356	181	231	191
Trial 3	Garmin	Fitbit	Jawbone	Garmin	Fitbit	Jawbone	Garmin	Fitbit	Jawbone	Garmin	Fitbit	Jawbone
Start	3419	4101	3422	1427	1714	1550	2483	2781	2572	3182	3587	3271
End	3481	4190	3422	1730	2008	1834	2854	3182	2939	3356	3788	3422
Difference	62	89	0	303	294	284	371	401	367	174	201	151
Subject Number	27
Frequency	30 for 3 mins			45 for 3 mins			60 for 3 mins			Mixed for 2 mins
Trial 1	Garmin	Fitbit	Jawbone	Garmin	Fitbit	Jawbone	Garmin	Fitbit	Jawbone	Garmin	Fitbit	Jawbone
Start	5242	5795	5106	5890	6522	5216	3663	4331	3597	4754	5376	4689
End	5421	6002	5176	6093	6834	5433	4024	4672	3960	4888	5501	4822
Difference	179	207	70	203	312	217	361	341	363	134	125	133
Trial 2	Garmin	Fitbit	Jawbone	Garmin	Fitbit	Jawbone	Garmin	Fitbit	Jawbone	Garmin	Fitbit	Jawbone
Start	5421	6002	5176	6093	6834	5433	4024	4672	3960	4888	5501	4822
End	5654	6246	5216	6334	7140	5787	4387	5032	4322	5061	5632	4970
Difference	233	244	40	241	306	354	363	360	362	173	131	148
Trial 3	Garmin	Fitbit	Jawbone	Garmin	Fitbit	Jawbone	Garmin	Fitbit	Jawbone	Garmin	Fitbit	Jawbone
Start	5654	6246	5216	6334	7140	5787	4387	5032	4322	5061	5632	4970
End	5890	6522	5216	6563	7451	6058	4754	5376	4689	5242	5795	5106
Difference	236	276	0	229	311	271	367	344	367	181	163	136
Subject Number	28
Frequency	30 for 3 mins			45 for 3 mins			60 for 3 mins			Mixed for 2 mins
Trial 1	Garmin	Fitbit	Jawbone	Garmin	Fitbit	Jawbone	Garmin	Fitbit	Jawbone	Garmin	Fitbit	Jawbone
Start	139	200	150	406	874	150	804	1718	975	1900	2743	2051
End	246	421	150	454	1148	423	1164	2079	1336	2019	2936	2210
Difference	107	221	0	48	274	273	360	361	361	119	193	159
Trial 2	Garmin	Fitbit	Jawbone	Garmin	Fitbit	Jawbone	Garmin	Fitbit	Jawbone	Garmin	Fitbit	Jawbone
Start	246	421	150	454	1148	423	1164	2079	1336	2019	2936	2210
End	359	643	150	649	1433	693	1535	2414	1696	2183	3101	2354
Difference	113	222	0	195	285	270	371	335	360	164	165	144
Trial 3	Garmin	Fitbit	Jawbone	Garmin	Fitbit	Jawbone	Garmin	Fitbit	Jawbone	Garmin	Fitbit	Jawbone
Start	359	643	150	649	1433	693	1535	2414	1696	2183	3101	2354
End	406	874	150	804	1718	975	1900	2743	2051	2338	3289	2490
Difference	47	231	0	155	285	282	365	329	355	155	188	136
Subject Number	29
Frequency	30 for 3 mins			45 for 3 mins			60 for 3 mins			Mixed for 2 mins
Trial 1	Garmin	Fitbit	Jawbone	Garmin	Fitbit	Jawbone	Garmin	Fitbit	Jawbone	Garmin	Fitbit	Jawbone
Start	4293	5219	4555	4476	5422	4991	5751	6553	6216	3963	4832	4060
End	4326	5250	4663	4905	5781	5390	6134	6922	6582	4037	4940	4206
Difference	33	31	108	429	359	399	383	369	366	74	108	146
Trial 2	Garmin	Fitbit	Jawbone	Garmin	Fitbit	Jawbone	Garmin	Fitbit	Jawbone	Garmin	Fitbit	Jawbone
Start	4326	5250	4663	4905	5781	5390	6134	6922	6582	4037	4940	4206
End	4360	5309	4826	5352	6161	5809	6567	7307	6959	4102	5070	4371
Difference	34	59	163	447	380	419	433	385	377	65	130	165
Trial 3	Garmin	Fitbit	Jawbone	Garmin	Fitbit	Jawbone	Garmin	Fitbit	Jawbone	Garmin	Fitbit	Jawbone
Start	4360	5309	4826	5352	6161	5809	6567	7307	6959	4102	5070	4371
End	4476	5422	4991	5751	6553	6216	6926	7658	7260	4293	5219	4555
Difference	116	113	165	399	392	407	359	351	301	191	149	184
Subject Number	30
Frequency	30 for 3 mins			45 for 3 mins			60 for 3 mins			Mixed for 2 mins
Trial 1	Garmin	Fitbit	Jawbone	Garmin	Fitbit	Jawbone	Garmin	Fitbit	Jawbone	Garmin	Fitbit	Jawbone
Start	7338	8455	8589	6926	7658	7337	7356	8472	8668	7048	8167	8173
End	7338	8464	8589	6985	7812	7602	7646	8762	9033	7113	8250	8305
Difference	0	9	0	59	154	265	290	290	365	65	83	132
Trial 2	Garmin	Fitbit	Jawbone	Garmin	Fitbit	Jawbone	Garmin	Fitbit	Jawbone	Garmin	Fitbit	Jawbone
Start	7338	8464	8589	6985	7812	7602	7646	8762	9033	7113	8250	8305
End	7338	8464	8612	6985	7966	7890	8007	9028	9405	7195	8353	8455
Difference	0	0	23	0	154	288	361	266	372	82	103	150
Trial 3	Garmin	Fitbit	Jawbone	Garmin	Fitbit	Jawbone	Garmin	Fitbit	Jawbone	Garmin	Fitbit	Jawbone
Start	7338	8464	8612	6985	7966	7890	8007	9028	9405	7195	8353	8455
End	7356	8472	8668	7048	8167	8173	8354	9309	9776	7338	8455	8589
Difference	18	8	56	63	201	283	347	281	371	143	102	134

## Sheet: Obstacle course
Subject Number	1
Trial 1	Garmin	Fitbit	Jawbone
Start	5842	7114	3309		Clicker 1	106
End	6068	7346	3536		Clicker 2	106
Difference	226	232	227
Trial 2	Garmin	Fitbit	Jawbone
Start	6068	7346	3536		Clicker 1	111
End	6294	7595	3758		Clicker 2	111
Difference	226	249	222
Subject Number	2
Trial 1	Garmin	Fitbit	Jawbone
Start	6198	4931	4079		Clicker 1	124
End	6435	5197	4289		Clicker 2	124
Difference	237	266	210
Trial 2	Garmin	Fitbit	Jawbone
Start	6435	5197	4289		Clicker 1	132
End	6679	5457	4533		Clicker 2	132
Difference	244	260	244
Subject Number	3
Trial 1	Garmin	Fitbit	Jawbone
Start	4781	4767	2914		Clicker 1	95
End	4967	4988	3136		Clicker 2	95
Difference	186	221	222
Trial 2	Garmin	Fitbit	Jawbone
Start	4967	4988	3136		Clicker 1	81
End	5171	5179	3314		Clicker 2	81
Difference	204	191	178
Subject Number	4
Trial 1	Garmin	Fitbit	Jawbone
Start	617	882	813		Clicker 1	120
End	892	1115	1061		Clicker 2	120
Difference	275	233	248
Trial 2	Garmin	Fitbit	Jawbone
Start	892	1115	1061		Clicker 1	121
End	1130	1356	1297		Clicker 2	121
Difference	238	241	236
Subject Number	5
Trial 1	Garmin	Fitbit	Jawbone
Start	8882	6166	10027		Clicker 1	133
End	9128	6422	10238		Clicker 2	133
Difference	246	256	211
Trial 2	Garmin	Fitbit	Jawbone
Start	9128	6422	10238		Clicker 1	118
End	9374	6677	10452		Clicker 2	118
Difference	246	255	214
Subject Number	6
Trial 1	Garmin	Fitbit	Jawbone
Start	4962	4102	4601		Clicker 1	80
End	5086	4293	4736		Clicker 2	80
Difference	124	191	135
Trial 2	Garmin	Fitbit	Jawbone
Start	5086	4293	4736		Clicker 1	65
End	5138	4443	4888		Clicker 2	65
Difference	52	150	152
Subject Number	7
Trial 1	Garmin	Fitbit	Jawbone
Start	3931	3891	3967		Clicker 1	106
End	4129	4106	4211		Clicker 2	106
Difference	198	215	244
Trial 2	Garmin	Fitbit	Jawbone
Start	4129	4106	4211		Clicker 1	106
End	4354	4327	4392		Clicker 2	106
Difference	225	221	181
Subject Number	8
Trial 1	Garmin	Fitbit	Jawbone
Start	1286	1493	1245		Clicker 1	88
End	1420	1698	1451		Clicker 2	88
Difference	134	205	206
Trial 2	Garmin	Fitbit	Jawbone
Start	1420	1698	1451		Clicker 1	87
End	1565	1898	1667		Clicker 2	87
Difference	145	200	216
Subject Number	9
Trial 1	Garmin	Fitbit	Jawbone
Start	1711	2059	1815		Clicker 1	70
End	1884	2251	1982		Clicker 2	70
Difference	173	192	167
Trial 2	Garmin	Fitbit	Jawbone
Start	1884	2251	1982		Clicker 1	71
End	2083	2442	2153		Clicker 2	71
Difference	199	191	171
Subject Number	10
Trial 1	Garmin	Fitbit	Jawbone
Start	2991	3662	3493		Clicker 1	117
End	3306	3933	3734		Clicker 2	117
Difference	315	271	241
Trial 2	Garmin	Fitbit	Jawbone
Start	3306	3933	3734		Clicker 1	114
End	3553	4187	4009		Clicker 2	114
Difference	247	254	275
Subject Number	11
Trial 1	Garmin	Fitbit	Jawbone
Start	1218	1642	1118		Clicker 1	141
End	1533	1936	1431		Clicker 2	141
Difference	315	294	313
Trial 2	Garmin	Fitbit	Jawbone
Start	1533	1936	1431		Clicker 1	142
End	1843	2243	1747		Clicker 2	142
Difference	310	307	316
Subject Number	12
Trial 1	Garmin	Fitbit	Jawbone					Time (s)
Start	1791	572	1484		Clicker 1	116		199
End	2052	866	1768		Clicker 2
Difference	261	294	284
Trial 2	Garmin	Fitbit	Jawbone
Start	2052	866	1768		Clicker 1	106		160
End	2196	1103	2029		Clicker 2
Difference	144	237	261
Subject Number	13
Trial 1	Garmin	Fitbit	Jawbone					Time (s)
Start	4488	4331	4807		Clicker 1	208		312
End	4902	4785	5287		Clicker 2	208
Difference	414	454	480
Trial 2	Garmin	Fitbit	Jawbone
Start	4902	4785	5287		Clicker 1	163		216
End	5232	5149	5681		Clicker 2	163
Difference	330	364	394
Subject Number	14
Trial 1	Garmin	Fitbit	Jawbone					Time (s)
Start	557	899	780		Clicker 1	93		158
End	668	1136	1045		Clicker 2	93
Difference	111	237	265
Trial 2	Garmin	Fitbit	Jawbone
Start	668	1136	1045		Clicker 1	74		137
End	741	1324	1187		Clicker 2	74
Difference	73	188	142
Subject Number	15
Trial 1	Garmin	Fitbit	Jawbone					Time (s)
Start	507	806	725		Clicker 1	129		168
End	772	1100	1038		Clicker 2	129
Difference	265	294	313
Trial 2	Garmin	Fitbit	Jawbone
Start	772	1100	1038		Clicker 1	111		142
End	944	1350	1280		Clicker 2	111
Difference	172	250	242
Subject Number	16
Trial 1	Garmin	Fitbit	Jawbone					Time (s)
Start	4004	5075	4014		Clicker 1	101		160
End	4090	5321	4291		Clicker 2	101
Difference	86	246	277
Trial 2	Garmin	Fitbit	Jawbone
Start	4090	5321	4291		Clicker 1	80		167
End	4215	5476	4466		Clicker 2	80
Difference	125	155	175
Subject Number	17
Trial 1	Garmin	Fitbit	Jawbone					Time (s)
Start	770	1015	933		Clicker 1	123		154
End	982	1286	1209		Clicker 2	123
Difference	212	271	276
Trial 2	Garmin	Fitbit	Jawbone
Start	982	1286	1209		Clicker 1	98		137
End	1143	1520	1353		Clicker 2	98
Difference	161	234	144
Subject Number	18
Trial 1	Garmin	Fitbit	Jawbone					Time (s)
Start	6583	7449	6702		Clicker 1	111		104
End	6886	7683	6963		Clicker 2	111
Difference	303	234	261
Trial 2	Garmin	Fitbit	Jawbone
Start	6886	7683	6963		Clicker 1	116		104
End	7195	7919	7235		Clicker 2	116
Difference	309	236	272
Subject Number	19
Trial 1	Garmin	Fitbit	Jawbone					Time (s)
Start	2628	3505	2920		Clicker 1	108		150
End	2812	3734	3166		Clicker 2	108
Difference	184	229	246
Trial 2	Garmin	Fitbit	Jawbone
Start	2812	3734	3166		Clicker 1	116		143
End	2993	3983	3389		Clicker 2	116
Difference	181	249	223
Subject Number	20
Trial 1	Garmin	Fitbit	Jawbone					Time (s)
Start	3072	4119	3527		Clicker 1	82		108
End	3238	4317	3717		Clicker 2	82
Difference	166	198	190
Trial 2	Garmin	Fitbit	Jawbone
Start	3238	4317	3717		Clicker 1	73		105
End	3348	4502	3896		Clicker 2	73
Difference	110	185	179
Subject Number	21
Trial 1	Garmin	Fitbit	Jawbone					Time (s)
Start	6290	8096	7150		Clicker 1	125		193
End	6550	8373	7433		Clicker 2	125
Difference	260	277	283
Trial 2	Garmin	Fitbit	Jawbone
Start	6550	8373	7433		Clicker 1	126		160
End	6780	8632	7679		Clicker 2	126
Difference	230	259	246
Subject Number	22
Trial 1	Garmin	Fitbit	Jawbone
Start	331	392	389		Clicker 1	86
End	551	573	495		Clicker 2	86		94
Difference	220	181	106
Trial 2	Garmin	Fitbit	Jawbone
Start	551	573	495		Clicker 1	92		86
End	769	732	677		Clicker 2	92
Difference	218	159	182
Subject Number	23
Trial 1	Garmin	Fitbit	Jawbone					Time (s)
Start	512	554	573		Clicker 1	136		106
End	699	762	810		Clicker 2	136
Difference	187	208	237
Trial 2	Garmin	Fitbit	Jawbone
Start	699	762	810		Clicker 1	134		91
End	940	935	1028		Clicker 2	134
Difference	241	173	218
Subject Number	24
Trial 1	Garmin	Fitbit	Jawbone					Time (s)
Start	356	330	260		Clicker 1	117		156
End	513	582	548		Clicker 2	117
Difference	157	252	288
Trial 2	Garmin	Fitbit	Jawbone
Start	513	582	548		Clicker 1	127		131
End	705	807	828		Clicker 2	127
Difference	192	225	280
Subject Number	25
Trial 1	Garmin	Fitbit	Jawbone					Time (s)
Start	239	273	229		Clicker 1	117		136
End	489	537	485		Clicker 2	117
Difference	250	264	256
Trial 2	Garmin	Fitbit	Jawbone
Start	489	537	485		Clicker 1	102		121
End	714	763	702		Clicker 2	102
Difference	225	226	217
Subject Number	26
Trial 1	Garmin	Fitbit	Jawbone					Time (s)
Start	244	386	314		Clicker 1	155		221
End	589	762	665		Clicker 2	155
Difference	345	376	351
Trial 2	Garmin	Fitbit	Jawbone
Start	589	762	665		Clicker 1	151		195
End	926	1100	980		Clicker 2	151
Difference	337	338	315
Subject Number	27
Trial 1	Garmin	Fitbit	Jawbone
Start	6619	7585	6108		Clicker 1	169		168
End	7048	7941	6421		Clicker 2	169
Difference	429	356	313
Trial 2	Garmin	Fitbit	Jawbone
Start	7048	7941	6421		Clicker 1	143		143
End	7390	7941	6676		Clicker 2	143
Difference	342	0	255
Subject Number	28
Trial 1	Garmin	Fitbit	Jawbone
Start	2650	3555	2757		Clicker 1	139		174
End	2965	3862	3085		Clicker 2	139
Difference	315	307	328
Trial 2	Garmin	Fitbit	Jawbone
Start	2965	3862	3085		Clicker 1	137		159
End	3223	4155	3374		Clicker 2	137
Difference	258	293	289
Subject Number	29
Trial 1	Garmin	Fitbit	Jawbone					Time (s)
Start	3350	4261	3455		Clicker 1	133		163
End	3650	4549	3723		Clicker 2	133
Difference	300	288	268
Trial 2	Garmin	Fitbit	Jawbone
Start	3650	4549	3723		Clicker 1	117		134
End	3948	4783	4016		Clicker 2	117
Difference	298	234	293
Subject Number	30
Trial 1	Garmin	Fitbit	Jawbone					Time (s)
Start	8458	9468	9957		Clicker 1	158		197
End	8778	9826	10328		Clicker 2	158
Difference	320	358	371
Trial 2	Garmin	Fitbit	Jawbone
Start	8778	9826	10328		Clicker 1	144		174
End	9176	10143	10625		Clicker 2	144
Difference	398	317	297

## Sheet: Ergometer
3 minute trials
Subject	1
	Trial 1						Trial 2					Trial 3
	40 RPM	Garmin	Fitbit	Jawbone	Wheel Count		Garmin	Fitbit	Jawbone	Wheel Count		Garmin	Fitbit	Jawbone	Wheel Count
	Start	400	263	3937			1236	787	4651	3593		2169	1676	5842	4434
	Finish	610	425	3937			1452	951	4651	3714		2381	1824	5842	4554
	Difference	210	162	0			216	164	0	121		212	148	0	120
	60 RPM	Garmin	Fitbit	Jawbone	Wheel Count		Garmin	Fitbit	Jawbone	Wheel Count		Garmin	Fitbit	Jawbone	Wheel Count
	Start	99	82	3581			610	425	3937			921	605	4293
	Finish	400	263	3937			921	605	4293			1236	787	4651
	Difference	301	181	356			311	180	356			315	182	358
	80 RPM	Garmin	Fitbit	Jawbone	Wheel Count		Garmin	Fitbit	Jawbone	Wheel Count		Garmin	Fitbit	Jawbone	Wheel Count
	Start	1452	951	4651	3714		1693	1193	4892	3954		1930	1434	5368	4194
	Finish	1693	1193	4892	3954		1930	1434	5368	4194		2169	1676	5842	4434
	Difference	241	242	241	240		237	241	476	240		239	242	474	240
Subject	2
	40 RPM	Garmin	Fitbit	Jawbone	Wheel Count		Garmin	Fitbit	Jawbone	Wheel Count		Garmin	Fitbit	Jawbone	Wheel Count
	Start	329	187	2026	4744		1652	1177	3744	5707		2122	1549	4226	6067
	Finish	570	322	2062	4864		1883	1309	3744	5827		2323	1729	4336	6187
	Difference	241	135	36	120		231	132	0	120		201	180	110	120
	60 RPM	Garmin	Fitbit	Jawbone	Wheel Count		Garmin	Fitbit	Jawbone	Wheel Count		Garmin	Fitbit	Jawbone	Wheel Count
	Start	0	7	1670	4564		813	567	2528	5106		1359	995	3384	5527
	Finish	329	187	2026	4744		1116	748	2896	5286		1652	1177	3744	5707
	Difference	329	180	356	180		303	181	368	180		293	182	360	180
	80 RPM	Garmin	Fitbit	Jawbone	Wheel Count		Garmin	Fitbit	Jawbone	Wheel Count		Garmin	Fitbit	Jawbone	Wheel Count
	Start	570	322	2062	4864		1116	748	2896	5286		1883	1309	3744	5827
	Finish	813	567	2528	5106		1359	995	3384	5527		2122	1549	4226	6067
	Difference	243	245	466	242		243	247	488	241		239	240	482	240
Subject	3
	40 RPM	Garmin	Fitbit	Jawbone	Wheel Count		Garmin	Fitbit	Jawbone	Wheel Count		Garmin	Fitbit	Jawbone	Wheel Count
	Start	413	32	374	7326		643	194	374	7446		1638	1015	1450	8226
	Finish	643	194	374	7446		863	356	374	7566		1850	1182	1450	8346
	Difference	230	162	0	120		220	162	0	120		212	167	0	120
	60 RPM	Garmin	Fitbit	Jawbone	Wheel Count		Garmin	Fitbit	Jawbone	Wheel Count		Garmin	Fitbit	Jawbone	Wheel Count
	Start	1341	832	1092	8046		1850	1182	1450	8346		2175	1362	1808	8526
	Finish	1638	1015	1450	8226		2175	1362	1808	8526		2504	1543	2118	8706
	Difference	297	183	358	180		325	180	358	180		329	181	310	180
	80 RPM	Garmin	Fitbit	Jawbone	Wheel Count		Garmin	Fitbit	Jawbone	Wheel Count		Garmin	Fitbit	Jawbone	Wheel Count
	Start	863	356	374	7566		1102	594	616	7806		2504	1543	2118	8706
	Finish	1102	594	616	7806		1341	832	1092	8046		2745	1785	2615	8946
	Difference	239	238	242	240		239	238	476	240		241	242	497	240
Subject	4
	40 RPM	Garmin	Fitbit	Jawbone	Wheel Count		Garmin	Fitbit	Jawbone	Wheel Count		Garmin	Fitbit	Jawbone	Wheel Count
	Start	286	238	402	9150		1270	1037	1720	9930		2038	1627	2559	470
	Finish	515	373	402	9270		1502	1203	1720	10050		2269	1780	2559	590
	Difference	229	135	0	120		232	166	0	120		231	153	0	120
	60 RPM	Garmin	Fitbit	Jawbone	Wheel Count		Garmin	Fitbit	Jawbone	Wheel Count		Garmin	Fitbit	Jawbone	Wheel Count
	Start	7	57	44	8970		515	373	402	9270		1502	1203	1720	50
	Finish	286	238	402	9150		788	551	760	9450		1801	1386	2048	230
	Difference	279	181	358	180		273	178	358	180		299	183	328	180
	80 RPM	Garmin	Fitbit	Jawbone	Wheel Count		Garmin	Fitbit	Jawbone	Wheel Count		Garmin	Fitbit	Jawbone	Wheel Count
	Start	788	551	760	9450		1029	794	1238	9690		1801	1386	2048	230
	Finish	1029	794	1238	9690		1270	1037	1720	9930		2038	1627	2559	470
	Difference	241	243	478	240		241	243	482	240		237	241	511	240
Subject	5
	40 RPM	Garmin	Fitbit	Jawbone	Wheel Count		Garmin	Fitbit	Jawbone	Wheel Count		Garmin	Fitbit	Jawbone	Wheel Count
	Start	2506	2023	3036	855		2739	2208	3048	975		3541	2790	3894	1515
	Finish	2739	2208	3048	975		2973	2365	3062	1095		3755	2950	3894	1635
	Difference	233	185	12	120		234	157	14	120		214	160	0	120
	60 RPM	Garmin	Fitbit	Jawbone	Wheel Count		Garmin	Fitbit	Jawbone	Wheel Count		Garmin	Fitbit	Jawbone	Wheel Count
	Start	2973	2365	3062	1095		4000	3193	4373	1875		4329	3376	4725	2055
	Finish	3294	2547	3414	1275		4329	3376	4725	2055		4640	3560	5069	2235
	Difference	321	182	352	180		329	183	352	180		311	184	344	180
	80 RPM	Garmin	Fitbit	Jawbone	Wheel Count		Garmin	Fitbit	Jawbone	Wheel Count		Garmin	Fitbit	Jawbone	Wheel Count
	Start	2269	1780	2559	616		3294	2547	3414	1275		3755	2950	3894	1635
	Finish	2506	2023	3036	855		3541	2790	3894	1515		4000	3193	4373	1875
	Difference	237	243	477	239		247	243	480	240		245	243	479	240
Subject	6
	40 RPM	Garmin	Fitbit	Jawbone	Wheel Count		Garmin	Fitbit	Jawbone	Wheel Count		Garmin	Fitbit	Jawbone	Wheel Count
	Start	1195	816	1357	3042		1660	1201	1603	3406		1878	1338	1603	3407
	Finish	1417	956	1357	3165		1878	1338	1603	3526		2113	1474	1603	3527
	Difference	222	140	0	123		218	137	0	120		235	136	0	120
	60 RPM	Garmin	Fitbit	Jawbone	Wheel Count		Garmin	Fitbit	Jawbone	Wheel Count		Garmin	Fitbit	Jawbone	Wheel Count
	Start	23	45	18	2261		334	213	391	2441		627	390	750	2622
	Finish	334	213	391	2441		627	390	750	2622		956	571	1112	2802
	Difference	311	168	373	180		293	177	359	181		329	181	362	180
	80 RPM	Garmin	Fitbit	Jawbone	Wheel Count		Garmin	Fitbit	Jawbone	Wheel Count		Garmin	Fitbit	Jawbone	Wheel Count
	Start	956	571	1112	2802		1417	956	1357	3165		2113	1474	1603	3647
	Finish	1195	816	1357	3042		1660	1201	1603	3406		2358	1707	1845	3887
	Difference	239	245	245	240		243	245	246	241		245	233	242	240
Subject	7
	40 RPM	Garmin	Fitbit	Jawbone	Wheel Count		Garmin	Fitbit	Jawbone	Wheel Count		Garmin	Fitbit	Jawbone	Wheel Count
	Start	808	545	1061	4533		1854	1343	2031	5315		2091	1453	2040	5435
	Finish	1049	678	1061	4654		2091	1453	2040	5435		2332	1580	2040	5555
	Difference	241	133	0	121		237	110	9	120		241	127	0	120
	60 RPM	Garmin	Fitbit	Jawbone	Wheel Count		Garmin	Fitbit	Jawbone	Wheel Count		Garmin	Fitbit	Jawbone	Wheel Count
	Start	485	363	705	4353		1533	1162	1683	5135		2332	1580	2040	5555
	Finish	808	545	1061	4533		1854	1343	2031	5315		2659	1762	2397	5735
	Difference	323	182	356	180		321	181	348	180		327	182	357	180
	80 RPM	Garmin	Fitbit	Jawbone	Wheel Count		Garmin	Fitbit	Jawbone	Wheel Count		Garmin	Fitbit	Jawbone	Wheel Count
	Start	236	121	236	4113		1049	678	1061	4654		1292	921	1443	4894
	Finish	485	363	705	4353		1292	921	1443	4894		1533	1162	1683	5135
	Difference	249	242	469	240		243	243	382	240		241	241	240	241
Subject	8
	40 RPM	Garmin	Fitbit	Jawbone	Wheel Count		Garmin	Fitbit	Jawbone	Wheel Count		Garmin	Fitbit	Jawbone	Wheel Count
	Start	312	194	365	5958		1354	1004	1189	6744		1583	1148	1189	6864
	Finish	538	332	365	6080		1583	1148	1189	6864		1818	1300	1189	6985
	Difference	226	138	0	122		229	144	0	120		235	152	0	121
	60 RPM	Garmin	Fitbit	Jawbone	Wheel Count		Garmin	Fitbit	Jawbone	Wheel Count		Garmin	Fitbit	Jawbone	Wheel Count
	Start	11	12	0	5776		538	332	365	6080		2057	1542	1430	7225
	Finish	312	194	365	5958		856	517	703	6261		2360	1725	1785	7406
	Difference	301	182	365	182		318	185	338	181		303	183	355	181
	80 RPM	Garmin	Fitbit	Jawbone	Wheel Count		Garmin	Fitbit	Jawbone	Wheel Count		Garmin	Fitbit	Jawbone	Wheel Count
	Start	856	517	703	6261		1111	760	945	6502		1818	1300	1189	6985
	Finish	1111	760	945	6502		1354	1004	1189	6744		2057	1542	1430	7225
	Difference	255	243	242	241		243	244	244	242		239	242	241	240
Subject	9
	40 RPM	Garmin	Fitbit	Jawbone	Wheel Count		Garmin	Fitbit	Jawbone	Wheel Count		Garmin	Fitbit	Jawbone	Wheel Count
	Start	279	277	325	7793		1909	1478	2291	8933		2105	1595	2291	9053
	Finish	431	438	345	7913		2105	1595	2291	9053		2331	1734	2291	9174
	Difference	152	161	20	120		196	117	0	120		226	139	0	121
	60 RPM	Garmin	Fitbit	Jawbone	Wheel Count		Garmin	Fitbit	Jawbone	Wheel Count		Garmin	Fitbit	Jawbone	Wheel Count
	Start	670	679	787	8153		1248	1109	1589	8573		1581	1296	1947	8753
	Finish	1009	866	1131	8333		1581	1296	1947	8753		1909	1478	2291	8933
	Difference	339	187	344	180		333	187	358	180		328	182	344	180
	80 RPM	Garmin	Fitbit	Jawbone	Wheel Count		Garmin	Fitbit	Jawbone	Wheel Count		Garmin	Fitbit	Jawbone	Wheel Count
	Start	31	17	36	7538		431	438	345	7913		1009	866	1131	8333
	Finish	264	260	293	7777		670	679	787	8153		1248	1109	1589	8573
	Difference	233	243	257	239		239	241	442	240		239	243	458	240
Subject	10
	40 RPM	Garmin	Fitbit	Jawbone	Wheel Count		Garmin	Fitbit	Jawbone	Wheel Count		Garmin	Fitbit	Jawbone	Wheel Count
	Start	23	6	0	9179		1049	793	1073	9961		2190	1562	2307	690
	Finish	256	125	0	9299		1277	946	1093	10081		2403	1719	2307	810
	Difference	233	119	0	120		228	153	20	120		213	157	0	120
	60 RPM	Garmin	Fitbit	Jawbone	Wheel Count		Garmin	Fitbit	Jawbone	Wheel Count		Garmin	Fitbit	Jawbone	Wheel Count
	Start	736	610	723	9779		1530	1198	1589	329		1865	1381	1949	510
	Finish	1049	793	1073	9961		1865	1381	1949	510		2190	1562	2307	690
	Difference	313	183	350	182		335	183	360	181		325	181	358	180
	80 RPM	Garmin	Fitbit	Jawbone	Wheel Count		Garmin	Fitbit	Jawbone	Wheel Count		Garmin	Fitbit	Jawbone	Wheel Count
	Start	256	125	0	9299		497	368	245	9539		1277	946	1093	81
	Finish	497	368	245	9539		736	610	723	9779		1530	1198	1589	329
	Difference	241	243	245	240		239	242	478	240		253	252	496	248

## Sheet: Demographics
Wheelchair treadmill and obstacle course						Ergometer
Subject #	Age	Gender	Height (cm)	Weight (Kg)		Subject #	Age	Gender	Height (cm)	Weight (Kg)
1	22	F	162.56	77.1106		1	40	F	157.48	56.699
2	22	F	165.1	54.431		2	21	F	162.56	54.431
3	23	M	175.26	79.3786		3	28	M	177.8	70.7604
4	20	F	162.56	60.3277		4	21	F	160.02	56.699
5	22	M	175.26	68.0388		5	22	F	177.8	63.5029
6	29	F	160.02	61.2349		6	26	M	177.8	83.9145
7	40	F	157.48	56.699		7	21	F	160.02	68.0388
8	26	M	167.64	86.1825		8	23	F	160.02	77.1106
9	26	M	177.8	86.1825		9	24	F	157.48	53.5239
10	26	F	167.64	61.2349		10	28	F	162.56	56.2454
11	21	F	157.48	54.431
12	22	F	162.56	56.699
13	22	M	177.8	72.5747
14	23	M	172.72	113.398
15	25	F	167.64	58.967
16	27	M	182.88	77.1106
17	26	M	185.42	113.398
18	25	M	172.72	81.6466
19	21	F	165.1	54.431
20	24	M	182.88	88.904
21	22	F	162.56	52.1631
22	21	M	172.72	65.7708
23	21	F	175.26	74.8427
24	19	F	160.02	61.2349
25	21	F	162.56	65.7708
26	24	F	157.48	51.7095
27	21	F	160.02	52.6167
28	26	F	167.64	57.6062
29	21	F	154.94	56.699
30	25	F	154.94	60.3277
